# Supplementary material for: Antibody reliability influences observed mRNA–protein correlations in tumour samples
Source: Life Sci Alliance. 2023 May 11;6(8):e202201885. doi: 10.26508/lsa.202201885 (PMC10176110; doi:10.26508/lsa.202201885)
Supplement: Supplementary file 1 [file LSA-2022-01885_TableS1.xlsx]

## Sheet: AntibodiesUsedForAnalyses
ProteinName	Company	Catalog #	GeneName	ValidationStatus	AntibodyValidationSource
1433EPSILON	Santa Cruz	sc-23957	YWHAE	Use with Caution	TCPA Supplemental Table
4EBP1	CST	9452	EIF4EBP1	Valid	TCPA Supplemental Table
AMPKALPHA	CST	2532	PRKAA1	Use with Caution	TCPA Supplemental Table
AR	Epitomics	1852-1	AR	Valid	TCPA Supplemental Table
BAX	CST	2772	BAX	Valid	TCPA Supplemental Table
BCL2	Dako	Dako M0887	BCL2	Valid	TCPA Supplemental Table
BCLXL	CST	2762	BCL2L1	Valid	TCPA Supplemental Table
BECLIN	Santa Cruz	sc-10086	BECN1	Use with Caution	TCPA Supplemental Table
BETACATENIN	CST	9562	CTNNB1	Valid	TCPA Supplemental Table
BID	Epitomics	1008-1	BID	Use with Caution	TCPA Supplemental Table
BIM	Epitomics	1036-1	BCL2L11	Valid	TCPA Supplemental Table
CKIT	Epitomics	1522	KIT	Valid	TCPA Supplemental Table
CMYC	CST	9402	MYC	Use with Caution	TCPA Supplemental Table
CRAF	Millipore	05-739	RAF1	Valid	TCPA Supplemental Table
CASPASE7CLEAVEDD198	CST	9491	CASP7	Use with Caution	TCPA Supplemental Table
CAVEOLIN1	CST	3238	CAV1	Valid	TCPA Supplemental Table
CD31	Dako	M0823	PECAM1	Valid	TCPA Supplemental Table
CD49B	BD	611016	ITGA2	Valid	TCPA Supplemental Table
CDK1	CST	9112	CDC2	Valid	TCPA Supplemental Table
CIAP	Millipore	07-759	BIRC2	Use with Caution	TCPA Supplemental Table
CLAUDIN7	Novus	NB100-91714	CLDN7	Valid	TCPA Supplemental Table
COLLAGENVI	Santa Cruz	SC-20649	COL6A1	Valid	TCPA Supplemental Table
CYCLINB1	Epitomics	1495-1	CCNB1	Valid	TCPA Supplemental Table
CYCLIND1	Santa Cruz	SC-718	CCND1	Valid	TCPA Supplemental Table
CYCLINE1	Santa Cruz	SC-247	CCNE1	Valid	TCPA Supplemental Table
DJ1	Abcam	ab76008	PARK7	Valid	TCPA Supplemental Table
DVL3	CST	3218	DVL3	Valid	TCPA Supplemental Table
ECADHERIN	CST	4065	CDH1	Valid	TCPA Supplemental Table
EEF2	CST	2332	EEF2	Use with Caution	TCPA Supplemental Table
EEF2K	CST	3692	EEF2K	Valid	TCPA Supplemental Table
EIF4E	CST	9742	EIF4E	Valid	TCPA Supplemental Table
ERALPHA	Lab Vision	RM-9101-S	ESR1	Valid	TCPA Supplemental Table
FIBRONECTIN	Epitomics	1574-1	FN1	Use with Caution	TCPA Supplemental Table
FOXO3A	CST	9467	FOXO3	Use with Caution	TCPA Supplemental Table
GAB2	CST	3239	GAB2	Valid	TCPA Supplemental Table
GATA3	BD Biosciences	558686	GATA3	Valid	TCPA Supplemental Table
HER2	Lab Vision	MS-325-P1	ERBB2	Valid	TCPA Supplemental Table
HER3	Lab Vision	MS-201-P1ABX	ERBB3	Valid	TCPA Supplemental Table
HSP70	CST	4872	HSPA1A	Use with Caution	TCPA Supplemental Table
IGFBP2	CST	3922	IGFBP2	Valid	TCPA Supplemental Table
IRS1	Upstate (Millipore)	06-248	IRS1	Valid	TCPA Supplemental Table
JNK2	CST	4672	MAPK9	Use with Caution	TCPA Supplemental Table
LCK	CST	2752	LCK	Valid	TCPA Supplemental Table
MEK1	Epitomics	1235-1	MAP2K1	Valid	TCPA Supplemental Table
MIG6	Sigma	WH0054206M1	ERRFI1	Valid	TCPA Supplemental Table
MRE11	CST	4847	MRE11A	Use with Caution	TCPA Supplemental Table
MTOR	CST	2983	FRAP1	Valid	TCPA Supplemental Table
NCADHERIN	CST	4061	CDH2	Valid	TCPA Supplemental Table
NF2	SDI	2271.00.02	NF2	Use with Caution	TCPA Supplemental Table
NOTCH1	CST	3268	NOTCH1	Valid	TCPA Supplemental Table
P27	Epitomics	1591-1	CDKN1B	Valid	TCPA Supplemental Table
P38MAPK	CST	9212	MAPK14	Valid	TCPA Supplemental Table
P70S6K	Epitomics	1494-1	RPS6KB1	Valid	TCPA Supplemental Table
PAXILLIN	Epitomics	1500-1	PXN	Use with Caution	TCPA Supplemental Table
PCNA	Abcam	ab29	PCNA	Use with Caution	TCPA Supplemental Table
PEA15	CST	2780	PEA15	Valid	TCPA Supplemental Table
PI3KP110ALPHA	CST	4255	PIK3CA	Use with Caution	TCPA Supplemental Table
PKCALPHA	Upstate (Millipore)	05-154	PRKCA	Valid	TCPA Supplemental Table
PR	Epitomics	1483-1	PGR	Valid	TCPA Supplemental Table
PTEN	CST	9552	PTEN	Valid	TCPA Supplemental Table
RAD50	Millipore	05-525	RAD50	Valid	TCPA Supplemental Table
SMAD1	Epitomics	1649-1	SMAD1	Valid	TCPA Supplemental Table
SMAD3	Epitomics	1735-1	SMAD3	Valid	TCPA Supplemental Table
SMAD4	Santa Cruz	sc-7966	SMAD4	Valid	TCPA Supplemental Table
SRC	Upstate (Millipore)	05-184	SRC	Valid	TCPA Supplemental Table
STAT5ALPHA	Epitomics	1289-1	STAT5A	Valid	TCPA Supplemental Table
STATHMIN	Epitomics	1972-1	STMN1	Valid	TCPA Supplemental Table
SYK	Santa Cruz	sc-1240	SYK	Valid	TCPA Supplemental Table
TUBERIN	Epitomics	1613-1	TSC2	Valid	TCPA Supplemental Table
VEGFR2	CST	2479	KDR	Valid	TCPA Supplemental Table
YB1	SDI	1725.00.02	YBX1	Valid	TCPA Supplemental Table
ASNS	Sigma	HPA029318	ASNS	Valid	TCPA Supplemental Table
EGFR	CST	2232	EGFR	Valid	TCPA Supplemental Table
ANNEXINVII	BD Biosciences	610668	ANXA7	Valid	TCPA Supplemental Table
ARID1A	Abgent	AT1188a	ARID1A	Valid	TCPA Supplemental Table
BRAF	Santa Cruz	sc-5284	BRAF	Use with Caution	TCPA Supplemental Table
BRCA2	CST	9012	BRCA2	Use with Caution	TCPA Supplemental Table
CD20	Epitomics	1632	MS4A1	Use with Caution	TCPA Supplemental Table
CYCLINE2	Epitomics	1142	CCNE2	Use with Caution	TCPA Supplemental Table
EIF4G	CST	2498	EIF4G1	Use with Caution	TCPA Supplemental Table
FASN	CST	3180	FASN	Valid	TCPA Supplemental Table
FOXM1	CST	5436	FOXM1	Valid	TCPA Supplemental Table
G6PD	Santa Cruz	sc-373887	G6PD	Valid	TCPA Supplemental Table
GAPDH	Ambion	AM4300	GAPDH	Use with Caution	TCPA Supplemental Table
HEREGULIN	CST	2573	NRG1	Valid	TCPA Supplemental Table
MYH11	SDI / Novus	21370002	MYH11	Valid	TCPA Supplemental Table
MYOSIN IIA PS1943	CST	5026	MYH9	Valid	TCPA Supplemental Table
NRAS	Santa Cruz	sc-31	NRAS	Valid	TCPA Supplemental Table
P21	Santa Cruz	SC-397	CDKN1A	Valid	TCPA Supplemental Table
P90RSK	CST	9347	RPS6KA1	Use with Caution	TCPA Supplemental Table
PDCD4	Rockland	600-401-965	PDCD4	Use with Caution	TCPA Supplemental Table
PDK1	CST	3062	PDK1	Valid	TCPA Supplemental Table
RAPTOR	CST	2280	RPTOR	Valid	TCPA Supplemental Table
RBM15	SDI / Novus	21390002	RBM15	Valid	TCPA Supplemental Table
RICTOR	CST	2114	RICTOR	Use with Caution	TCPA Supplemental Table
SCD1	Santa Cruz	sc-58420	SCD1	Valid	TCPA Supplemental Table
SF2	Invitrogen	32-4500	SFRS1	Valid	TCPA Supplemental Table
TAZ	CST	2149	WWTR1	Valid	TCPA Supplemental Table
TRANSGLUTAMINASE	Lab Vision	MS-224	TGM2	Valid	TCPA Supplemental Table
TFRC	SDI / Novus	22500002	TFRC	Valid	TCPA Supplemental Table
TSC1	CST	4906	TSC1	Use with Caution	TCPA Supplemental Table
VHL	BD Pharmingen	556347	VHL	Use with Caution	TCPA Supplemental Table
XBP1	Santa Cruz	sc-32136	XBP1	Use with Caution	TCPA Supplemental Table
RAB25	CST	4314	Rab25	Valid	TCPA Supplemental Table
1433BETA	Santa Cruz	sc-628	YWHAB	Valid	TCPA Supplemental Table
1433ZETA	Santa Cruz	sc-1019	YWHAZ	Valid	TCPA Supplemental Table
ACVRL1	Epitomics	2940-1	ACVRL1	Use with Caution	TCPA Supplemental Table
53BP1	CST	4937	TP53BP1	Valid	MD Anderson Standard List of Antibodies
CHK2	CST	3440	CHEK2	Valid	MD Anderson Standard List of Antibodies
PCADHERIN	CST	2130	CDH3	Use with Caution	MD Anderson Standard List of Antibodies
P53	CST	9282	TP53	Use with Caution	MD Anderson Standard List of Antibodies
PAI1	BD Biosciences	612024	SERPINE1	Valid	MD Anderson Standard List of Antibodies
XRCC1	CST	2735	XRCC1	Use with Caution	MD Anderson Standard List of Antibodies
YAP	Santa Cruz	sc-15407	YAP1	Use with Caution	MD Anderson Standard List of Antibodies
