# Supplementary material for: Antibody reliability influences observed mRNA–protein correlations in tumour samples
Source: Life Sci Alliance. 2023 May 11;6(8):e202201885. doi: 10.26508/lsa.202201885 (PMC10176110; doi:10.26508/lsa.202201885)
Supplement: Supplementary file 2 [file LSA-2022-01885_SdataF1.csv]

	BrCa	Ovarian	CoadRead	UCEC	KIRC	LGG	ValidationStatus
ACVRL1	0.1423868716219067	0.02625997601102764	0.11935863108531389	0.15853638496086891	-0.08710688124110179	0.17594992766875586	Use with Caution
ANXA7	0.3356480007973759	0.4312825298821141	0.26961822530004725	0.5379094770831176	0.47983101008343865	0.598215393077433	Valid
AR	0.6581085819139235	0.8559150384431027	0.2819432048005776	0.6795789419396336	0.5372606144596528	0.6213638214194985	Valid
ARID1A	0.33876454067876327	0.5416497715198417	0.17602356328309274	0.380696372692688	0.28969494399100365	0.4163893063150891	Valid
ASNS	0.7412079521327216	0.6773182368978762	0.5315643230436827	0.601731058302193	0.6029878781308144	0.44298852260997484	Valid
BAX	0.16449603894611942	0.5998841425165568	0.44749630279034996	0.41591221602978523	0.5031547453826924	0.5515656393184909	Valid
BCL2	0.8375513991630791	0.6160687253013084	0.5374977197542312	0.7222734216040329	0.5886803221303505	0.5315990520211831	Valid
BCL2L11	0.41778040728943966	0.5035811952593537	0.4379255887631703	0.46890104495411605	0.2890795284135043	0.5779232212946204	Valid
BCL2L1	0.19800790788452843	0.45672827393679394	0.21870314034008595	0.16797210205744528	0.4748849064229851	0.1586289690344528	Valid
BECN1	0.06399827182800924	0.22909298776929848	0.04179417575734797	0.04765815974651279	0.1457537798088509	0.029371715887613448	Use with Caution
BID	0.02617821746441759	-0.05202222662932841	0.05110878819254926	-0.01303984915801777	-0.025165653309831414	-0.14902359613252564	Use with Caution
BIRC2	0.15209792542982853	0.38153818197597444	0.14181736345096946	0.18194426302241665	0.11540314886196686	0.16961265391598865	Use with Caution
BRAF	0.3445810922674008	0.2914125632600912	0.2174147364252213	0.34088818282899175	0.21151708533828	0.16101542716208733	Use with Caution
BRCA2	-0.002326082651513213	0.02281001423334045	0.03962959482209947	0.023318345450127575	-0.012844991328484778	-0.04908075803552976	Use with Caution
CASP7	0.2066703999808289	0.3062710468842897	0.3745482756616567	0.1592607180408345	0.1792734920571257	-0.06337980571854654	Use with Caution
CAV1	0.4686553624642229	0.37067356213849023	0.34759757248851136	0.30335533637952805	0.42507651056915363	0.6035793159936332	Valid
CCNB1	0.7550532697777999	0.8155299873296625	0.5737300207771124	0.7758437674478463	0.6709288392569582	0.4164756479926038	Valid
CCND1	0.3434982982945266	0.5545350309501713	0.28526618545827764	0.13881358827643678	0.4798484144849617	-0.2861297063027896	Valid
CCNE1	0.7040160103262537	0.7898300564451488	0.6179303266345413	0.800649472902604	0.32154161037570217	0.26797730806359443	Valid
CCNE2	0.4805419797406251	0.37952778451749136	0.3166661878118828	0.25682593578717106	0.04805433072294167	0.19701955639842086	Use with Caution
CDH1	0.6000987511148245	0.2422183600200224	0.21005731543964173	0.34761968589814296	0.5780267120120759	0.5163700315889681	Valid
CDH2	0.04755291570122862	0.7302731224272553	0.28123924275169254	0.40327926266786635	0.21111406549432538	0.04802894899982452	Valid
CDH3	0.35756498732404446	0.2534289135176581	0.037235374960361216	0.14329302655612766	0.14501790991267413	0.046640661183879814	Use with Caution
CDKN1A	0.18727057717438592	0.37550056194989356	0.15171513446411633	0.01976718102380436	0.24741562550859608	0.13366668672380785	Valid
CDKN1B	0.6030208779438985	0.5554457297433999	0.3227600198017494	0.49240592748337536	0.419582007840774	0.532719528616185	Valid
CHEK2	0.6393433151505491	0.7547721444897161	0.4938016978556764	0.5623127408273647	0.467994233066309	0.17108359213742183	Valid
CLDN7	0.4398717880657551	0.5345239760932149	0.5170759581880245	0.49729290701595047	0.7319286433633531	-0.11287905353522225	Valid
COL6A1	0.23452978469153585	0.26429607227459734	0.36602074789546535	0.17914457866611383	-0.01728942075991615	-0.07973001160715262	Valid
CTNNB1	0.13173886342521438	0.08977338095076952	0.1910302703233001	-0.0039305037426249825	0.24385242376029417	-0.0470875122569316	Valid
DVL3	0.3285368722342056	0.4395312994019777	0.20860779161491452	0.24714852597198708	0.27987096201458894	0.39144670316513175	Valid
EEF2	0.020883492975903327	0.3078076404013733	0.08429531710742251	0.1961500192396917	0.09175339073229069	0.11396318448915398	Use with Caution
EEF2K	0.4543203509656599	0.5872624358670845	0.19016702879484224	0.35436568236301025	0.3109992351195286	0.4109572548141094	Valid
EGFR	0.5179293514233432	0.49014848888837836	0.1308821967483273	0.3633692782127133	0.34256380297674704	0.6164378894517282	Valid
EIF4E	0.369838166519184	0.5492096400687257	0.3674511093440821	0.24802728523589393	0.17270376507803314	0.19007392916429966	Valid
EIF4EBP1	0.6167247362161967	0.6411221115330543	0.4603248394723602	0.39022346790864076	0.5989384803262823	0.5038555833313743	Valid
EIF4G1	0.41134526533864946	0.34885694248085664	-0.008001870508838	0.3073982230115859	0.47219441127312106	0.22461544537195355	Use with Caution
ERBB2	0.6248148564778958	0.5833672476494876	0.12199612092875858	0.48013849865629876	0.5035080376042494	0.3036609779653215	Valid
ERBB3	0.44860201173917247	0.15994534448774622	0.32713144224920937	0.3339473516600416	0.28357123898241743	0.03292464081474592	Valid
ERRFI1	0.22233834990631668	0.15632232477100422	0.13143597952736377	0.0971802961978247	0.13718966993260318	0.2908995781563507	Valid
ESR1	0.8782524174509503	0.7627195746978885	0.10581457053484802	0.7551394869010077	0.5018286291889339	-0.09801586911334782	Valid
FASN	0.7419363652250252	0.5600273281501795	0.4474227433503126	0.48640637847108886	0.4832361094117717	0.5156678839870793	Valid
FN1	0.5132999555299453	0.7433313035279536	0.5506213831671645	0.4717753386773382	0.4429520893446648	0.41744589587401437	Use with Caution
FOXM1	0.6881841479995529	0.7304418517382756	0.34089834536103497	0.6684715269865907	0.11176906508816153	0.1339669783148799	Valid
FOXO3	0.31260347078193323	0.29195081819930047	0.16335721912742565	0.5180118085635937	0.13952422485514715	-0.004743393376832064	Use with Caution
G6PD	0.4802892015579818	0.37934315292787435	0.2873777767818909	0.4201351433979042	0.35967011390175074	0.2005793878987516	Valid
GAB2	0.6157294125457502	0.7335464613034556	0.37256184190250347	0.6003351973881198	0.20094604897869592	0.21978502733123012	Valid
GAPDH	0.4788539730243495	0.6182051222066047	0.32567259845351265	0.3889683842691284	0.35226229816055754	0.35477218633069063	Use with Caution
GATA3	0.8015135829447755	0.32558165575372194	0.0074922382031844485	0.13246417421312603	0.24862231907201318	-0.1879066069219766	Valid
HSPA1A	-0.05846184784215592	0.13190070868124124	0.14115402431638163	0.09701557584049533	0.08551530940659319	0.0326209231792806	Use with Caution
IGFBP2	0.7561232576709492	0.8068625781528495	0.7387484535505534	0.7728224040395321	0.4574970975461173	0.4673020899969447	Valid
IRS1	0.6133711592978013	0.49211102643740595	0.2597150793337015	0.5485255923570714	0.5595470755662881	0.4139681937077173	Valid
ITGA2	0.418046484820693	0.6612676246396446	0.36543935749487105	0.6405896589700296	0.24922155247771083	0.5317214991902003	Valid
KDR	0.013180106303352224	0.17061227726444714	0.08570429865767724	0.13047478684589117	0.18167184615865856	0.22566317430133737	Valid
KIT	0.6634614360004059	0.6654451861400538	0.5307492149522172	0.5807046279498548	0.6410347828512278	0.7395168812040579	Valid
LCK	0.5931160704575943	0.6363989721172109	0.5378200915022	0.4505094453224442	0.6200241337217266	0.20777274971171922	Valid
MAP2K1	0.36305104790875875	0.6649482422097398	0.46263227695255205	0.4378970155898383	0.46401537611487365	0.48256896613191674	Valid
MAPK14	0.10641007023591928	0.5268200628095943	0.0841029161893258	0.2321409835419096	0.14916771572026757	0.11156607387638265	Valid
MAPK9	0.5684366745184318	0.6831361410936382	0.3035558176553663	0.43926222261774933	0.5304563559432299	0.34421957160206484	Use with Caution
MRE11A	-0.07269023901225367	0.13904100485046977	-0.030236554227163967	0.19499045114533933	0.006181633364288342	-0.07599811548669272	Use with Caution
MYC	0.24913658563656363	0.5113047966959399	0.059088279629520166	0.3152829386720326	0.2922291845068228	0.0836933918602521	Use with Caution
MYH11	0.5141449721560871	0.6088463405313407	0.3912526656786476	0.6127195549453074	0.6505937805551234	0.3307255666303575	Valid
NF2	0.3335571450388214	0.5259379139358314	0.1048545248097451	0.2815693381435139	0.34638932103887576	0.21440223143911116	Use with Caution
NOTCH1	0.41421189350636417	0.5022821605426152	0.31417744846759027	0.2924098134304618	0.5781872462820836	0.3537634351788883	Valid
NRAS	-0.03727134110337324	0.18601986278443364	-0.12484370395723356	0.02576800736090866	-0.0351423438465758	-0.16269202659379334	Valid
NRG1	0.18085069146485924	0.2871487242114216	0.009011536831781618	0.08674177505200822	0.5238498681705664	0.19745406947615388	Valid
PARK7	0.44002985866377947	0.529085082459924	0.2465697635477039	0.22168715343466847	0.26614702967861803	0.4991454720248331	Valid
PCNA	0.3925072571201648	0.5967125959260561	0.4262358505376711	0.5886697533054305	0.09978468023534477	0.2065686741406124	Use with Caution
PDCD4	0.4436858185848059	0.4608976275694182	0.3711757341933371	0.36705546826310004	0.24316465440215207	0.44989806829163653	Use with Caution
PDK1	-0.31004792881763793	-0.052983830080622914	-0.2074752809994407	0.07302886502950565	-0.007609567857204539	0.22612259367741483	Valid
PEA15	0.43222021404020483	0.7230307874153911	0.47267918538230475	0.5638863634104052	0.4251991867407122	0.5227482749329142	Valid
PECAM1	0.1425206540843796	-0.0006625153584522684	0.2701387619461975	0.1882509793015208	0.39754764271897236	0.07155049025112867	Valid
PGR	0.758635446115839	0.8302652773190766	0.15961628914537965	0.5889669213904936	0.23196005410995718	0.17075107506971282	Valid
PIK3CA	0.12183692331712521	0.4968008974105179	0.2872884339172455	0.39522884364456495	0.13440435606876744	0.34697790332630835	Use with Caution
PRKAA1	0.2773373092772973	0.2464555983011312	0.21169722216411616	0.300421033869483	-0.045440028820747644	0.14126072539283654	Use with Caution
PRKCA	0.45568676979309736	0.5120132754106348	0.4272281150145047	0.5921346259488381	0.6098752018998005	0.393564184186643	Valid
PTEN	0.46624523043481575	0.748818755996026	0.18870435206227787	0.3598111480871454	0.38729643893828714	0.3464014481748138	Valid
PXN	0.32400428409051807	0.41760302900375657	0.03771501504119236	0.09588872789618821	0.28484774969502136	0.24085033426300095	Use with Caution
RAD50	0.31129758049957373	0.44166827956030486	0.30339242261431093	0.17276090116369774	0.12825323552892542	0.16703381601046385	Valid
RAF1	0.3907053146041456	0.6372425046936963	0.22812316791117807	0.3173095536825151	0.2769073902718024	0.28080050150165276	Valid
RBM15	0.3097183470392454	0.37080583600623146	-0.061386579613164106	0.17514356622665211	0.09594799756975078	0.4238713467674908	Valid
RICTOR	0.2039238100255419	0.27560817643500696	0.05343504042923463	0.09783014341776974	0.1607080586911242	0.32677309604386573	Use with Caution
RPS6KA1	0.6128982937542377	0.5931497138155076	0.4763841983682369	0.6912075526383176	0.2428837111979517	0.035547332300116814	Use with Caution
RPTOR	0.290444280003316	0.35473901952118464	0.2466094599538168	0.22697283719873965	0.23433585732915496	0.19596655674805122	Valid
SERPINE1	0.34729302793908157	0.7068418441160966	0.5446824587769741	0.49302904802986003	0.7253665873228708	0.5470471049650822	Valid
SFRS1	0.11802078506542216	-0.00586190331898687	-0.0182729472549925	0.12252476359649982	0.026450999766886647	0.14912929399093908	Valid
SMAD1	0.5035318106454509	0.7666567529241957	0.1734442722669648	0.5134166888873269	0.5036821034029071	0.5416202651407391	Valid
SMAD3	0.35133512207411294	0.6027725479170603	0.35953616320884674	-0.08626557372346351	0.35224086474940874	-0.1497173783657179	Valid
SMAD4	0.1520733195248492	0.3161322800550689	0.2314762029922725	0.32628435629552033	0.22274647150829444	0.27363590311720504	Valid
SRC	0.5887985171605725	0.6306224652422995	0.6206536943284969	0.6121521335878907	0.6189878145197281	0.4624762888732723	Valid
STAT5A	0.43749073813120914	0.6638978439320635	0.25505806906884726	0.3664123187862754	0.5074744751020455	0.4718873514388194	Valid
STMN1	0.20325617245964198	0.30896351446200476	0.24313597484177077	0.46432924597111874	0.13279863502691241	0.4335392982990662	Valid
SYK	0.5832314550760088	0.7475601075340681	0.5164242868965773	0.6991904914563621	0.7037162111620062	0.7097651990068351	Valid
TFRC	0.3484345164026439	0.06024793126039017	0.5545942775733693	0.547798598540097	0.393071382278378	0.46340844208287413	Valid
TGM2	0.3788075529776499	0.6503035411686876	0.4090589387206317	0.5847188791213788	0.5321718595440662	0.08870527954093563	Valid
TP53	0.26978614008741636	0.794637835213673	0.25798723662305323	0.04577740618925065	0.05728585380262923	0.0558718178271191	Use with Caution
TP53BP1	0.47657646463484865	0.57426802485822	0.32250137494146863	0.3807452398209978	0.30306627673264697	0.36705566897289266	Valid
TSC1	-0.11869975376692021	-0.12167097906610559	0.10964156931149761	0.015772841294933688	0.11895148208482971	0.06071933623307784	Use with Caution
TSC2	0.16490253956176631	0.18322412200987634	0.08779603404177437	0.23017249006214832	-0.09693640466176369	0.03326604030845017	Valid
WWTR1	0.301158112205165	0.3102630807802086	0.3378726208345001	0.4302078884696081	-0.07446398841871163	0.3684849115272451	Valid
XBP1	0.008177470121237944	0.121057103592361	-0.014438772015791544	-0.08321997301121227	-0.01457512657677163	-0.22042408383727274	Use with Caution
XRCC1	0.34746833141972805	0.4027423031857059	0.13844673396974608	0.44743371508149693	0.05059686940431566	0.30935628970870704	Use with Caution
YAP1	0.3948737211883449	0.6882828956036043	0.290940214239626	0.44935179942147385	0.2343910839804362	0.6039526364084723	Use with Caution
YBX1	0.002590982870937604	0.12048780452927065	-0.06392715789958935	-0.05243715578925006	0.2342625107997308	-0.08700214960132256	Valid
YWHAB	-0.03383801945569137	0.008640103229075451	0.08092138045194767	0.007917639466725752	0.03143065561049426	0.07005597479442037	Valid
YWHAE	0.15776762652916476	0.3770439577448474	0.2335699736007698	0.41590199492628555	0.07727330165694705	0.09978165697770966	Use with Caution
YWHAZ	0.6226226047791883	0.6929115561794099	0.4196544779796218	0.39547421039516845	0.3963478927633537	0.36512700705331225	Valid
