# Supplementary material for: Antibody reliability influences observed mRNA–protein correlations in tumour samples
Source: Life Sci Alliance. 2023 May 11;6(8):e202201885. doi: 10.26508/lsa.202201885 (PMC10176110; doi:10.26508/lsa.202201885)
Supplement: Supplementary file 3 [file LSA-2022-01885_SdataF2.csv]

	BrCa (2016)	Ovarian	CRC (2014)	EC	ccRCC	GBM	ValidationStatus
ANXA7	0.4318527177089422	0.527109603599656	0.1518844240900957	0.7442475936833436	0.4668211571409744	0.7902040816326529	Valid
AR	0.6867913500876681			0.7422847849684371			Valid
ARID1A	0.257802454704851	0.6087097161825271		0.3798179408299629	0.1610508280982296	0.5030921459492887	Valid
ASNS	0.7297486849795444	0.7459093321674956	0.5683670720918208	0.8025842413696648	0.6134077230593507	0.6748917748917748	Valid
BAX	0.4489187609585038	0.4546255978270807	0.4399934568340819	0.4731161013781281	0.6042371392171507	0.5126159554730982	Valid
BCL2				0.5494002986689501	0.6073980421197124	0.4784786641929499	Valid
BCL2L1	0.6109877264757453	0.565220610177889		0.5984153057362877	0.6574594737073322	0.700160791589363	Valid
BCL2L11				0.4013159520592438			Valid
BECN1	0.1872004675628288	0.2185194707325498		0.0146062306124997	0.0701467293414752	0.2687569573283859	Use with Caution
BID		0.5316003273455078	0.1399510641993708	0.6870671182694778	0.5686750428326671	0.5994310451453307	Use with Caution
BIRC2	0.222676797194623	0.3573576964208267		0.0621101716884855	0.3471422923164785	0.3887816944959802	Use with Caution
BRAF	0.5224430157802455	0.2918183871653843		0.599796308110592	0.5040416465316523	0.2511440940012368	Use with Caution
BRCA2							Use with Caution
CASP7	0.754646405610754	0.679228928892353		0.675300451402556	0.6807977858805957	0.8726901669758811	Use with Caution
CAV1	0.081531268264173	0.3576349400072533	0.4377080430802146	0.5778414719957768	0.7071453674823178	0.8898453927025355	Valid
CCNB1	0.7719077568134171	0.6395112837337422		0.8525901720300626		0.820257644976746	Valid
CCND1	0.8488279016580903				0.6752504638218925		Valid
CCNE1				0.8453825924469103			Valid
CDH1	0.6223261250730567	0.2997236813947782	0.2290120165903208	0.5555384476854578	0.6509027808285375	0.7215584415584415	Valid
CDH2		0.8238820283977306		0.8710170743539543	0.4893577296489918	0.3474706246134817	Valid
CDH3	0.3306903622693096	0.2802665223952846		0.7970435282464662			Use with Caution
CDKN1A				0.6215513502368448		0.6180433798411326	Valid
CDKN1B	0.5938047925189949	0.4051181827698694		0.6513465769967053	0.3899969248341607	0.611638837353123	Valid
CHEK2	0.7336060783167739	0.51345589732444		0.7011440781933693	0.4612244897959183	0.6123067408781694	Valid
CLDN7	0.4332877648667123	0.3149454030497092		0.498806608395037	0.3796859913521682		Valid
COL6A1	0.3247223845704267	0.2788409900758477	0.4514085158558553	0.7003741126118612	0.187530202521636	0.5822387136672851	Valid
CTNNB1	0.0360023378141437	0.1631575440491188	0.3756136995565875	0.1180388586622314	0.2243662961824012	-0.3259616573902287	Valid
DVL3	-0.0034482758620689	0.2765369195491461		0.1050573864715714	0.449753986732856	0.3599628942486084	Valid
EEF2	0.2841613091759206	0.2654556202440508	0.0511556370580589	0.3888964728820505	0.01986776786891	0.2167470624613481	Use with Caution
EEF2K		0.4189506642847367		0.6771953554358613	0.3873281201950534	0.553147804576376	Valid
EGFR	0.5721800116890708	0.5562130177518798	0.3309282498035729	0.6721204208403657	0.6545929798356984	0.926938775510204	Valid
EIF4E	0.4255990648743425	0.4862857478051707	0.1561809866498126	0.4140318542014207	0.2153695408734602	0.0287198515769944	Valid
EIF4EBP1	0.5589713617767389	0.2641220688737363		0.6197395546590789	0.640436234239775	0.5930612244897958	Valid
EIF4G1	0.5240794856808885	0.5601680687586638	0.240729299675838	0.726432102138609		0.6868027210884353	Use with Caution
ERBB2	0.6318527177089422	0.433923366665021		0.6710355032908836	0.5107960286429732	0.8496722325293753	Valid
ERBB3	0.5389830508474577			0.6682241060203339	0.5715854676448624	0.8025231910946197	Valid
ERRFI1						0.6265917602996255	Valid
ESR1	0.843074225599065			0.9267375958866731			Valid
FASN	0.7970777323202807	0.698739027283973	0.3217435886455421	0.6877121645562291	0.5616790405482581	0.4036858379715522	Valid
FN1	0.4092928112215079	0.771971787274371	0.5048250197263807	0.7760987714266964	0.7476496946799631	0.7746072974644403	Use with Caution
FOXO3		0.4187818155384045		0.4941463921632056	0.428035881644129	0.5799381570810143	Use with Caution
G6PD	0.669959088252484	0.6964143036046025	0.2113060224270264	0.5995828150244763	0.6489149057681325	0.6144588744588745	Valid
GAB2	0.6340736411455289	0.3834147234638689		0.7370688451290074	0.4603619549904273	0.5528509585652442	Valid
GAPDH		0.6367865107626907	0.3198343344821013	0.5526371978605373	0.6290581206343627	0.5854421768707483	Use with Caution
GATA3	0.8225599064874344						Valid
HSPA1A			0.3602955790402029	0.1954128376347165	0.1898585423713921	0.4293011750154607	Use with Caution
IGFBP2	0.7544126241963764	0.7262955814777119		0.8261569473639006	0.2598185652154813	0.7349165120593691	Valid
IRS1	0.7998831092928114			0.8931297455077517	0.7488101903695408	0.6596784168212739	Valid
ITGA2	0.6302746931618937	0.6979763444028302	0.2995675553859681	0.8006509308536178	0.7330097087378641	0.6519604205318491	Valid
KDR	-0.0223619393310863						Valid
KIT	0.2447106954997077					0.4750525664811379	Valid
LCK	0.2947183856778124		0.144692822137836	0.7093409994209354			Valid
MAP2K1	0.4656341320864992	0.6014684936750277	0.2704585636974226	0.6355831181818513	0.6299037912401705	0.4108596165739022	Valid
MAPK14	0.4854471069549971	0.3953039665138528	0.1057806698677835	0.6349785382675384	0.1167574572771603	0.4348299319727891	Valid
MAPK9	0.6270601987142024	0.4812693769978087	0.2455882063455138	0.4404395361653901	0.6201401397003911	0.3742486085343228	Use with Caution
MRE11A	0.6840444184687319	0.4790913155044209	0.2776094486865549				Use with Caution
MS4A1							Use with Caution
MYH11	0.509292811221508	0.4768783148030698	0.479291150300465	0.9116900841685892		0.7961533704390846	Valid
MYH9	0.4735242548217417	0.6923394086845331	0.0290818173130547	0.5924735982798454	0.5722883626938453	0.8568707482993195	Valid
NF2	0.3386323787258913	0.2122116581108808	0.0541297039764716	0.1921229901170218	0.592265957914159	0.5268150896722325	Use with Caution
NOTCH1	0.1461628208452164	0.126519694772121		0.5920645117272872	0.0795547309833024	0.5417068645640074	Valid
NRAS	0.1372881355932203	0.0922544928749195	0.0135959716012592	0.2644493619663692	0.4251636427535913	0.1024489795918367	Valid
PARK7	0.4758620689655173	0.2343567317240216	0.1900492934768201	0.2595518475294386	0.3303716557571498	0.4223575212064756	Valid
PCNA	0.530917592051432	0.6326808269279319	0.5216728339682096	0.8300983470516033	0.451741861793261	0.7441558441558441	Use with Caution
PDCD4	0.7527761542957335	0.6349177422551678	0.289267170580364	0.8184821614920026	0.5664675130694549	0.7542980828695114	Use with Caution
PDK1	0.6757451782583285	0.5502149833423503	0.2464127676405657	0.8214794421663107	0.5044699732021263	0.6540259740259741	Valid
PEA15	0.3869082407948569	0.7220096745590634		0.6117193369377028	0.5924197162061241	0.6832158317872603	Valid
PECAM1			0.3025814009045797	0.6342755768047654	0.7611804243728859	0.7651329622758194	Valid
PGR	0.780771478667446			0.9391248970209364			Valid
PIK3CA	0.2432495616598481	0.3662775662061436		0.5985237250570306	0.5423494267012258	0.5471366728509585	Use with Caution
PRKAA1	0.4368205727644653	0.3436886369972636	0.3715543871500759	0.4910610589392837	0.1472125818213767	0.2880643166357451	Use with Caution
PRKCA	0.618585622443016	0.6950331103203464	0.1685462040582394	0.6559759229312915	0.8516342309888855	0.7373036487322201	Valid
PTEN		0.474547790847755		0.531569461946525	0.4114352238281422	0.255299938157081	Valid
PXN	0.6107539450613678	0.4990535005701296	0.3599493575873997	0.440476107839178	0.0317667882816168	0.5402844774273345	Use with Caution
RAD50	0.3995908825248393	0.2910195313762757	0.3451965481734224	0.4757376708876125	0.3796292228616615	0.3547928262213976	Valid
RAF1	0.2924605493863239	0.3082483080366566		0.2857262970430647	0.4253174010455564	0.5552875695732838	Valid
RBM15		0.3255375310743317	0.0958530797295298	0.485978989836695	0.411797654087774	0.5985281385281385	Valid
RICTOR	0.4840444184687318	0.293897085790886		0.4897012058420132	0.265496639283047	0.3979097093382808	Use with Caution
RPS6KA1	0.6352425482174169	0.5287992582927298	0.5822636722855153	0.8219367959127225		0.7984662956091527	Use with Caution
RPS6KB1	0.5978375219170077	0.2281272492454675		0.3941049021820763	0.3171704081184378	0.360160791589363	Valid
RPTOR	0.6860315604909412			0.1829236319799285	0.0191429073496463	0.3219542362399505	Valid
SERPINE1	0.2831674208144796				0.7347339981549006	0.8581199752628323	Valid
SMAD1	0.5412039742840445	0.3065954649025041		0.4591821069676956	0.5351753298826274	0.2962523191094619	Valid
SMAD3	0.4809468147282291	0.3525668514688728	0.2130338677691097	0.6690442057812556	0.3389711373720511	0.6158565244279529	Valid
SMAD4	0.6341320864991233	0.5569512554181006		0.3955008191167181	0.657031147036858	0.5786270871985157	Valid
SRC	0.754646405610754	0.2595669120043963	0.5089647194910353	0.611436443123903	0.6014694899617801	0.5061471861471861	Valid
STAT5A	0.6715955581531269	0.5356975670108538	0.4101246096134244	0.7340814400433752	0.7780499055484779	0.7367965367965367	Valid
STMN1	0.6756867329047341	0.762379665870788	0.2914328391899475	0.8383669422757554	0.7375016474102711	0.7975139146567717	Valid
SYK	0.3991817650496786	0.7498964947160842	0.3965692158448242	0.822812730507454		0.8989115646258503	Valid
TFRC	0.5966101694915255	0.802305761727834	0.6029010654020103	0.7750181110643053	0.4873369063831656	0.775708101422387	Valid
TGM2	0.6623027469316191	0.79905099695487	0.6696724922267411	0.9038969690696372		0.8199134199134198	Valid
TP53	0.4431827883548194	0.5390965431507005		0.074386628372604			Use with Caution
TP53BP1	0.7471069549970778	0.6691637048280585	0.5159993731367625	0.7227634616395674	0.5896191187453325	0.7714162028447742	Valid
TSC1	0.3303915838690824	0.2334493882134621		0.3862044651526348		0.4813852813852813	Use with Caution
TSC2	0.1680303915838691	0.3102356488231519		0.0349945052996042	-0.0476211395685981	0.2690661719233147	Valid
VHL	0.2927145449831475			0.260215023293073		0.3504877145326583	Use with Caution
WWTR1	0.6552893045002923	0.5649760117992884		0.7251591575411461	0.6216777226200414	0.8377489177489177	Valid
XRCC1	0.3798947983635302	0.5009040715988062	0.0125013967341766	0.4737450043001506	0.3330734086016781	0.573704390847248	Use with Caution
YAP1	0.6555815312682642	0.7101209262717847		0.379347286591485	0.5647761718578395	0.8054545454545454	Use with Caution
YBX1	0.4682641729982467	0.3398587993604789	0.3907091075955525	0.4022280506587059	0.3445723322936344	0.5631416202844773	Valid
YWHAB	0.5498538866160141	0.2245822050244163	0.2658201226041546	0.3669365175214775	0.312195229099855	0.356969696969697	Valid
YWHAE	0.524021040327294	0.4444174884452763	0.1009090495712333	0.3088341368703858	0.3799587049158723	0.6754854669140383	Use with Caution
YWHAZ	0.7395675043834017	0.4484062170408866	0.275782737886859	0.5848333551534598	0.4604072398190046	0.2744094001236858	Valid
