# Supplementary material for: Antibody reliability influences observed mRNA–protein correlations in tumour samples
Source: Life Sci Alliance. 2023 May 11;6(8):e202201885. doi: 10.26508/lsa.202201885 (PMC10176110; doi:10.26508/lsa.202201885)
Supplement: Supplementary file 4 [file LSA-2022-01885_SdataF3.csv]

	Aggregated Reproducibility Rank	mRNA_Mean_Abundance	protein_Mean_Abundance	ValidationStatus
ANXA7	0.5821419115096536	2.707566202632283	11.56040683251666	Valid
ARID1A	0.5516837798452694	2.24545763260967	8.73095559915236	Valid
ASNS	0.6017189038508981	2.27435485560099	8.423881649487733	Valid
BAX	0.4413918641522936	2.400110932498631	8.705423476808893	Valid
BCL2L1	0.6174021455473943	2.7054250390427272		Valid
BID	0.2214353787852964	1.8884997355141233		Use with Caution
BRAF	0.193672234806218	1.8118563142925448		Use with Caution
CASP7	0.4623874999076369	1.9905011113632514	8.051069300171743	Use with Caution
CAV1	0.9431749492855666	2.6623479388146043	12.817359050320562	Valid
CCNB1	0.5011614790964342			Valid
CDH1	0.8008607664732196	1.1594677292667657	10.47685555659388	Valid
CDH2	0.8055578468296583	1.087250664613309	9.813455895049296	Valid
CDH3	0.4100149387720456	-1.3129393116601078		Use with Caution
CDKN1B	0.3073288886134334	2.5915597458278015	8.782986549305674	Valid
CHEK2	0.3596485787038244	0.846242565109514		Valid
COL6A1	0.7647612355593276	3.0992425963540735	14.262641442225792	Valid
CTNNB1	0.9732403703382301	2.7683166760490607	11.597608750712968	Valid
DVL3	0.3313636502323754	2.5669673290061215		Valid
EEF2	0.5041860784014024	3.374909061446911	13.206365231539358	Use with Caution
EEF2K	0.4539957399224445	2.154007947559024		Valid
EGFR	0.5498288112462804	2.0728561155377285	10.238744399428052	Valid
EIF4E	0.190190863600797	1.1511687941866626	9.763135316958484	Valid
EIF4G1	0.7067562532460342	2.8168556623664873	12.030482492620918	Use with Caution
ERBB2	0.4065963243003852	2.4050563458738106		Valid
FASN	0.7663424308785585	2.4878400338230513	12.663982697026317	Valid
FN1	0.9083594028579028	2.7823430340495308	14.093461757708129	Use with Caution
G6PD	0.9551497950880545	2.36360914685233	10.78065541712553	Valid
GAPDH	0.3570466748682523	3.338424414783558	14.448243457852618	Use with Caution
IGFBP2	0.6121984149208708	2.6919528430476682	8.471663444526323	Valid
ITGA2	0.7099705441652171	0.8867939899752894	9.41791446321128	Valid
MAP2K1	0.5753336582668854	2.3358369403780013	9.745745659794055	Valid
MAPK14	0.3288975808555567	2.2573878426926517	8.217989825054604	Valid
MAPK9	0.1927502797239366	1.97865326490861	9.1296421360082	Use with Caution
MRE11A	0.6266531291323044	1.6542063779442917	9.968596170629121	Use with Caution
MYH11	0.9054094721315221	2.908752874240136	16.489700758276285	Valid
MYH9	0.6900302902473086	3.0020273647442792	14.921062457377054	Valid
NF2	0.618389378903198	1.8800732538769447	8.489462363721664	Use with Caution
NRAS	0.4414251567419982	1.9352239940600324		Valid
PARK7	0.6361974681677037	2.9108525617609406	12.045983505418956	Valid
PCNA	0.7779397655985698	2.4952954244483134	10.278116759712463	Use with Caution
PDCD4	0.7429300136867804	2.6251243418751113	10.264101001201762	Use with Caution
PDK1	0.4122357381653735	0.867402305727543		Valid
PEA15	0.6261141408737475	2.915102563710183	10.24391954581858	Valid
PECAM1	0.5433663039540969			Valid
PRKAA1	0.123001116900321	2.2881739681123023	10.068926702038144	Use with Caution
PRKCA	0.6345046411404874	1.6166223550292098	10.004316824117643	Valid
PXN	0.6880300069972304	2.4980912685408945	10.413561700191295	Use with Caution
RAD50	0.9087613970589249	1.9352239940600324	11.862254132497034	Valid
RAF1	0.2258317371069671	2.718087583960517	7.388664582935698	Valid
RBM15	0.3598467881798746	1.0210354795113634	8.73225575898953	Valid
RICTOR	0.3133560369694186	1.8869158958472523	7.906672266933655	Use with Caution
RPS6KA1	0.7517096070987268	1.8582297142111792	9.759032882724005	Use with Caution
RPTOR	0.2180678364915301	1.7959746942066677	8.575550433069305	Valid
SMAD3	0.5192778168760456	2.2172307162206693		Valid
SMAD4	0.4411954093891906	2.147815460305081	9.12486418233349	Valid
SRC	0.611276719606261	2.162592738088642	7.8748227798326775	Valid
STAT5A	0.475540075087775	2.1681205045955645		Valid
STMN1	0.4997228277027961	2.086401645880029	10.078195472204259	Valid
SYK	0.8251618735736431	1.4492312006694927	9.495179900329271	Valid
TFRC	0.74090794811943	2.2593666546588476	10.136778274479111	Valid
TGM2	0.914620540576098	2.743286061809871	12.284902746622379	Valid
TP53	0.51448304726085	1.997405325496769		Use with Caution
TP53BP1	0.8601685999703417	1.9439213265534856	11.120077596401842	Valid
TSC1	0.3505858230770124	2.1602748314085933	8.127290488124228	Use with Caution
TSC2	0.3661764060560612	2.4896071567487135	7.7247122163002535	Valid
XRCC1	0.3992849602792075	2.247168000374773	9.281410795740495	Use with Caution
YAP1	0.7661878515356925	2.4894465986225796	9.261619984217424	Use with Caution
YBX1	0.2173179557780885	3.1392443633475473	10.507549051222204	Valid
YWHAB	0.6811381925262916	2.83661848192743	10.341857340696654	Valid
YWHAE	0.5864491017775508	2.999830924267921	12.720903012184536	Use with Caution
YWHAZ	0.805057704512954	2.8223477575970355	12.221833127849745	Valid
HSPA1A	0.7806349645336187			Use with Caution
ACVRL1		2.0329824166994284		Use with Caution
AR		0.9875482589537434		Valid
BCL2		1.2628465426860724		Valid
BECN1		2.4165864375419055	7.721895669568613	Use with Caution
BIRC2		2.2513403827886154		Use with Caution
BRCA2				Use with Caution
CLDN7		1.518692492425199		Valid
EIF4EBP1		2.394291190206776		Valid
ERBB3		1.6952979011573348		Valid
ERRFI1		2.6592110240681888		Valid
ESR1		-0.5288125396130148		Valid
FOXM1		0.0027025203798234526		Valid
FOXO3		2.3171412349433234		Use with Caution
GAB2		2.0125686735030555		Valid
IRS1		1.6873497187006485		Valid
KDR		1.8997798500482883		Valid
KIT		1.581803148516525		Valid
LCK		-0.5126422846884524		Valid
MS4A1				Use with Caution
NOTCH1		2.115615931428109		Valid
PGR		0.1505596765753811		Valid
PIK3CA		1.7998644108818522	7.8510433383803555	Use with Caution
PTEN		2.20955084173053	8.456768453501192	Valid
RPS6KB1		1.922792504453955		Valid
SERPINE1		2.219942913954125		Valid
SMAD1		1.5330960785615562		Valid
VHL		1.9697030880135398		Use with Caution
WWTR1		2.227760326018139		Valid
XBP1		2.809350128651068		Use with Caution
BCL2L11				Valid
MYC				Use with Caution
CDC2				Valid
CCND1				Valid
CCNE1				Valid
GATA3				Valid
FRAP1				Valid
CCNE2				Use with Caution
NRG1				Valid
CDKN1A				Valid
SCD1				Valid
SFRS1				Valid
Rab25				Valid
