# Supplementary material for: Antibody reliability influences observed mRNA–protein correlations in tumour samples
Source: Life Sci Alliance. 2023 May 11;6(8):e202201885. doi: 10.26508/lsa.202201885 (PMC10176110; doi:10.26508/lsa.202201885)
Supplement: Supplementary file 5 [file LSA-2022-01885_SdataF4.csv]

	mRNA_RPPA_cor	mRNA_MS_cor	RPPA-MS cor	ValidationStatus
ACACA	0.5662631166092217	0.3716528875572457	0.5187446507212773	Use with Caution
ACTB	0.3867652464361388	0.4813984793910497	0.3804396653231872	Use with Caution
ADAR	0.3644206300947313	0.33738893109960294	0.44625096611215725	Valid
ANXA1	0.912682356101185	0.8168072684327744	0.788287025658299	Valid
ANXA7	0.6246898622261257	0.48051312622393544	0.39732825558739754	Valid
ASNS	0.5182361197186295	0.42501157714048693	0.5871404636300919	Valid
ATM	0.6313983105084705	0.5547037190685635	0.7109555821830763	Valid
BAK1	0.043963557447896956	0.5042749405076054	0.07841515193472944	Use with Caution
BAP1	0.39546865959921557	0.10084892767662695	0.3073341529076734	Valid
BAX	0.6338726639290038	0.5638591789549928	0.6770673942377838	Valid
BCL2L1	0.3174157159484839	0.7268860947993692	0.3369032132068756	Valid
BECN1	0.30564607370123487	0.330253919078722	0.43029367412412456	Use with Caution
BID	0.07428378487426215	0.5236549302402544	-0.04186186184079594	Use with Caution
BIRC2	0.4682748801258772	0.31966438916866174	0.5271918496941945	Use with Caution
BRAF	0.4928374398142925	0.27272158593361867	0.4477645881657343	Use with Caution
BRCA2	-0.07121664476261406	0.1968392880942759	0.08240952473501058	Use with Caution
CASP7	0.2725133409646347	0.5207784018611487	0.11754785155081182	Use with Caution
CASP8	0.6599787014251449	0.6021965906201466	0.6391421961480006	Use with Caution
CAV1	0.8484989756938869	0.8585198314036929	0.8150581223448125	Valid
CCNB1	0.42065343032408486	0.2130902499889939	0.4183454972689501	Valid
CCND1	0.11637179815617807	0.6911911029123072	0.061313072538264	Valid
CDH1	0.8702228674953265	0.7816025847375628	0.7840406357529084	Valid
CDH2	0.6259341157861894	0.8483983645859455	0.6019758356530305	Valid
CDH3	0.5348400526105666	0.7522772846047746	0.5544557870766613	Use with Caution
CDK1	0.00758121917522601	0.34054239250477525	-0.05008500653649985	Valid
CDKN1B	0.3503520087955337	0.4401830258006961	0.38703219734738353	Valid
CDKN2A	0.8263546718610658	0.5697160048496266	0.4126261132983718	Use with Caution
CHEK1	0.49537978818524936	0.5198836570123438	0.4850734681779044	Use with Caution
CHEK2	0.6599955117869707	0.45347735384531446	0.6217624623127092	Valid
COL6A1	0.15101022777557688	0.8341735390993615	0.185851968275211	Valid
CTNNB1	0.12127068205375989	0.22935505586009536	0.7351462830350857	Valid
DIABLO	0.2906839035031667	0.33509461973061233	0.4915104028882215	Use with Caution
DVL3	0.4185651923717949	0.37905006118588763	0.4523819035254169	Valid
EEF2	0.31277141516072066	0.37685436024981395	0.26762188574718726	Use with Caution
EEF2K	0.5203962604998895	0.42780120040883546	0.5284878497075453	Valid
EGFR	0.9028928865710963	0.8671785800051929	0.8792684002220114	Valid
EIF4E	0.49743358717840014	0.5154437971418283	0.5552316256485009	Valid
EIF4EBP1	0.6721069723807566	0.3911375291641235	0.5171801753032101	Valid
EIF4G1	0.34448058179403784	0.2572454521404896	0.23595441506771866	Use with Caution
ERBB2	0.7096798322597382	0.7975155988312359	0.6744518382818806	Valid
ERBB3	0.8469841293196595	0.8025227056105566	0.7714818234074797	Valid
ERCC1	0.05535738197811453	0.32180347306212304	0.06857609256327998	Use with Caution
ERRFI1	0.741083671132503	0.7625656343322783	0.718513064517216	Valid
ETS1	0.27042593135577025	0.7498713518508401	0.21162858341178875	Valid
FASN	0.6754440259686372	0.4528373039261989	0.5366619463334422	Valid
FN1	0.7683930204998393	0.7779710652373169	0.715854421941821	Valid
FOSL1	0.7398400441534225	0.73449623756996	0.6873665958087622	Use with Caution
FOXO3	0.4407507426741059	0.4489690523728919	0.20650699545136778	Use with Caution
G6PD	0.7354192253855854	0.7213060543804988	0.6335606037275655	Valid
GAB2	0.8850234260739208	0.7674477671835007	0.7613339826367317	Valid
GAPDH	0.49103447918125565	0.4961233614997173	0.45302282877639627	Use with Caution
GSK3B	0.6092586084600348	0.4139436749401443	0.4980190161995611	Use with Caution
HSPA1A	0.336021677236635	0.5886736338293892	0.41045901621488134	Use with Caution
IGFBP2	0.8692547809386155	0.7383392923366954	0.7384136568058388	Valid
INPP4B	0.38864870094959625	0.8044550953278425	0.41290055589629415	Valid
IRS1	0.6958488229980961	0.7068004254049925	0.6691133153281542	Valid
ITGA2	0.8857968364656047	0.8656252046663693	0.8776193959010908	Valid
MAP2K1	0.5515646007084317	0.3378413628442547	0.571186144832848	Valid
MAPK1	0.49826680003791535	0.42863924172731394	0.5063446984433274	Use with Caution
MAPK14	0.4897801139578454	0.38985970437346085	0.5501201180007622	Valid
MAPK9	0.4897128387121245	0.3875283358338058	0.4374053505326829	Use with Caution
MET	0.54960212944718	0.8092641936969882	0.545806071191838	Use with Caution
MSH2	0.45178033020712993	0.4040543806189577	0.45956071727987907	Valid
MSH6	0.5295518071112026	0.4721427196363118	0.5425538105564505	Use with Caution
MTOR	0.4109758192993888	0.07690893187480016	0.3312851755600857	Valid
MYH11	-0.15822721942050824	-0.06121833903357421	0.16450573772908927	Valid
MYH9	0.6378440334730181	0.5895436688291484	0.5546661795077036	Valid
NF2	0.6179855988228468	0.6079932286513788	0.6827416501157825	Use with Caution
NOTCH1	0.6655956848818988	0.5853619189864852	0.5109081194918639	Valid
NRAS	0.0986344540743983	0.40334775651399796	0.1210288565456685	Valid
PARK7	0.5764432029795159	0.3753147321081216	0.6205775405507747	Valid
PARP1	0.2772680683211767	0.5891711528746811	0.4442177341784436	Use with Caution
PCNA	0.4608097226421506	0.4011369260474821	0.45076433087979756	Use with Caution
PDCD4	0.5992719945845857	0.6116387733642744	0.5705078252959733	Use with Caution
PDK1	0.018652790209222826	0.660947949482631	0.014673364266647261	Valid
PEA15	0.7200058770749915	0.5651094190241691	0.5542809791319774	Valid
PIK3CA	0.4983321214765271	0.3030153850773914	0.46896557158603336	Use with Caution
PIK3R1	0.6432225298622047	0.5495284769640273	0.6527358752358752	Valid
PRDX1	0.5566048287604433	0.45900993072651114	0.47040210703296675	Valid
PREX1	0.7158677225059464	0.5888748988975179	0.574829183211265	Valid
PRKAA1	0.2579228558144479	0.2906889798548831	0.40251503001529193	Use with Caution
PRKCA	0.8602136054579679	0.8135878713649853	0.7976767277459217	Valid
PXN	0.6297957515042133	0.6612407891880702	0.5260827281245458	Use with Caution
RAB25	0.7478392527837275	0.7779942891943001	0.6833329668900139	Valid
RAD50	0.2931021146533547	0.2683660152081211	0.5916329788767812	Valid
RAD51	0.43357628973597984	0.3160583911297668	0.3278417992862113	Valid
RAF1	0.5638590658379534	0.45245589453014134	0.3962076176136673	Use with Caution
RB1	0.6666938993851478	0.5932493333660339	0.578634008185369	Use with Caution
RBM15	0.2577385491598802	0.25143695246900766	0.3707625375977876	Valid
RICTOR	0.45340326378216744	0.39099488898926127	0.4207545672133562	Use with Caution
RPS6KA1	0.7516339138513926	0.6152576989642149	0.6727296075523936	Use with Caution
RPS6KB1	0.5695111541499798	0.35142727185283923	0.5418066306148971	Valid
RPTOR	0.38911003262298427	0.2953328424097712	0.48788300835654597	Valid
SCD	0.4458349864745408	0.25066830261186535	0.44435324986608316	Valid
SERPINE1	0.8717195618998513	0.7949341881707013	0.8087468469130361	Valid
SETD2	-0.24552869218756737	0.34744304694441647	0.04873757338157247	Use with Caution
SMAD1	0.6494712002788611	0.43237307832031646	0.49746031640983057	Valid
SMAD3	0.5316151047670009	0.6747550455651591	0.5007193678520954	Valid
SMAD4	0.37397797911259056	0.6278441485013928	0.4131243418766178	Valid
SQSTM1	0.6606096539859311	0.5851135732922509	0.7053612375685868	Use with Caution
SRC	0.7748135629750991	0.6831708513604613	0.6454772983094983	Valid
SRSF1	0.2309057388167254	0.13714684460251772	0.3348792875481492	Valid
STAT3	0.5088035557095957	0.6008932456605143	0.4425944223942488	Use with Caution
STAT5A	0.8433872140334692	0.46687399717233374	0.45423750490221143	Valid
STMN1	0.5547397080851427	0.5762048520875803	0.49216571313008894	Valid
SYK	0.9120496652206135	0.8128317417272415	0.8184144867545374	Valid
TFRC	0.47109744310786783	0.44955311141365417	0.4714791660427885	Valid
TGM2	0.7997679504267957	0.8530305527725698	0.7684181177800948	Valid
TP53	0.5489929345393925	0.59469862212891	0.8263425716997869	Use with Caution
TP53BP1	0.6187894947543737	0.6258684485351204	0.6955234642058689	Valid
TSC1	0.06389663135619592	0.4089927237971353	0.13681067108562622	Use with Caution
TSC2	0.3528558917681439	0.214224116466937	0.4122142904873626	Valid
TTF1	0.04359715604845489	0.28095575625078995	0.07028074583256877	Valid
TUBA1B	-0.03614582667375093	0.2703217179836572	0.01805397778849795	Use with Caution
VDAC1	0.04884157633463388	0.42444175734127043	0.23456425099723527	Valid
WWTR1	0.8024832620828075	0.7716752701337416	0.6598822824571742	Valid
XRCC1	0.3870894368386216	0.3721739493538967	0.41601619437398524	Use with Caution
XRCC5	0.3439922051058452	0.2573137302858042	0.33305758462174806	Use with Caution
YAP1	0.7853623286234254	0.6508037493591963	0.680233407379229	Use with Caution
YBX1	0.08555812669669018	0.3559659277507572	0.005746915251994263	Valid
YWHAB	0.23128166450447626	0.41803761691582536	0.10205155590782619	Valid
YWHAE	0.2055738072272539	0.4302042789572563	0.09335677938407433	Use with Caution
YWHAZ	0.5402070259952225	0.5679909535591832	0.5607895793663943	Valid
MRE11A			0.14422693369766462	Use with Caution
