# Supplementary material for: Antibody reliability influences observed mRNA–protein correlations in tumour samples
Source: Life Sci Alliance. 2023 May 11;6(8):e202201885. doi: 10.26508/lsa.202201885 (PMC10176110; doi:10.26508/lsa.202201885)
Supplement: Supplementary file 6 [file LSA-2022-01885_SdataF5.csv]

	AUROC (LogReg)
mRNA_RPPA_cor	0.630622009569378
RPPA-MS cor	0.6440191387559809
mRNA_RPPA_cor + RPPA-MS cor	0.627511961722488
mRNA_RPPA_cor + Aggregated Reproducibility Rank	0.6579744816586922
mRNA_RPPA_cor + mRNA_Mean_Abundance	0.5767145135566188
RPPA-MS cor + Aggregated Reproducibility Rank	0.64170653907496
RPPA-MS cor + mRNA_Mean_Abundance	0.5830940988835726
mRNA_RPPA_cor + RPPA-MS cor + Aggregated Reproducibility Rank	0.6543859649122806
mRNA_RPPA_cor + RPPA-MS cor + mRNA_Mean_Abundance	0.5938596491228071
mRNA_RPPA_cor + Aggregated Reproducibility Rank + mRNA_Mean_Abundance	0.6283891547049443
RPPA-MS cor + Aggregated Reproducibility Rank + mRNA_Mean_Abundance	0.5972886762360446
mRNA_RPPA_cor + RPPA-MS cor + Aggregated Reproducibility Rank + mRNA_Mean_Abundance	0.6172248803827751
