# Supplementary material for: Antibody reliability influences observed mRNA–protein correlations in tumour samples
Source: Life Sci Alliance. 2023 May 11;6(8):e202201885. doi: 10.26508/lsa.202201885 (PMC10176110; doi:10.26508/lsa.202201885)
Supplement: Supplementary file 7 [file LSA-2022-01885_TableS2.xlsx]

## Sheet: AntibodiesExcludedFromAnalyses
ProteinName	Company	Catalog #	ValidationStatus	GeneName	ReasonToExclude
4E-BP1_pS65	CST	9456	Validated	EIF4EBP1	Phosphorylated Protein(s)
4E-BP1_pT37	CST	9459	Validated	EIF4EBP1	Phosphorylated Protein(s)
ACC_pS79	CST	3661	Validated	ACACA ACACB	Phosphorylated Protein(s)
ACC1	Epitomics	1768-1	Under Evaluation	ACACA, B	Targets multiple proteins
Akt_pS473	CST	9271	Validated	AKT1 AKT2 AKT3	Phosphorylated Protein(s)
Akt_pT308	CST	9275	Validated	AKT1 AKT2 AKT3	Phosphorylated Protein(s)
Akt	CST	9272	Validated	AKT1 AKT2 AKT3	Targets multiple proteins
AMPK_pT172	CST	2535	Validated	PRKAA1	Phosphorylated Protein(s)
ATM	Abcam	ab32420	Under Evaluation	ATM	Unknown Validation Status
Bak	Epitomics	1542-1	Under Evaluation	BAK1	Unknown Validation Status
c-Jun_pS73	CST	9164	Validated	JUN	Phosphorylated Protein(s)
c-Met_pY1235	CST	3129	Validated	MET	Phosphorylated Protein(s)
C-Raf_pS338	CST	9427	Under Evaluation	RAF1	Phosphorylated Protein(s)
Chk1_pS345	CST	2348	Use with Caution	CHEK1	Phosphorylated Protein(s)
Chk1	CST	2345	Under Evaluation	CHEK1	Unknown Validation Status
Chk2_pT68	CST	2197	Under Evaluation	CHEK2	Phosphorylated Protein(s)
EGFR_pY1068	CST	2234	Use with Caution	EGFR	Phosphorylated Protein(s)
EGFR_pY1173	Epitomics	1124	Validated	EGFR	Phosphorylated Protein(s)
ER-alpha_pS118	Epitomics	1091-1	Validated	ESR1	Phosphorylated Protein(s)
ERK2	Santa Cruz	sc-154	Under Evaluation	MAPK1	Unknown Validation Status
GSK3-alpha-beta_pS21_S9	CST	9331	Validated	GSK3A GSK3B	Phosphorylated Protein(s)
GSK3-alpha-beta	Santa Cruz	SC-7291	Validated	GSK3A GSK3B	Targets multiple proteins
HER2_pY1248	Upstate (Millipore)	06-229	Use with Caution	ERBB2	Phosphorylated Protein(s)
HER3_pY1289	CST	4791	Use with Caution	ERBB3	Phosphorylated Protein(s)
INPP4B	Santa Cruz	SC-12318	Under Evaluation	INPP4B	Unknown Validation Status
JNK_pT183_pT185	CST	4668	Validated	MAPK8	Phosphorylated Protein(s)
Ku80	CST	2180	Under Evaluation	XRCC5	Unknown Validation Status
LKB1	Abcam	ab15095	Under Evaluation	STK11	Unknown Validation Status
MAPK_pT202_Y204	CST	4377	Validated	MAPK1 MAPK3	Phosphorylated Protein(s)
MEK1_pS217_S221	CST	9154	Validated	MAP2K1	Phosphorylated Protein(s)
mTOR_pS2448	CST	2971	Use with Caution	FRAP1	Phosphorylated Protein(s)
NF-kB-p65_pS536	CST	3033	Use with Caution	NFKB1	Phosphorylated Protein(s)
p27_pT157	R&D	AF1555	Use with Caution	CDKN1B	Phosphorylated Protein(s)
p38_pT180_Y182	CST	9211	Validated	MAPK14	Phosphorylated Protein(s)
p70S6K_pT389	CST	9205	Validated	RPS6KB1	Phosphorylated Protein(s)
p90RSK_pT359_S363	CST	9344	Use with Caution	RPS6KA1	Phosphorylated Protein(s)
PDK1_pS241	CST	3061	Validated	PDK1	Phosphorylated Protein(s)
PKC-alpha_pS657	Upstate (Millipore)	06-822	Use with Caution	PRKCA	Phosphorylated Protein(s)
PKC-delta_pS664	Millipore	07-875	Validated	PRKCD	Phosphorylated Protein(s)
PRAS40_pT246	Biosource	441100G	Validated	AKT1S1	Phosphorylated Protein(s)
Rad51	Chem Biotech	na 71	Under Evaluation	RAD51	Unknown Validation Status
Rb_pS807_S811	CST	9308	Validated	RB1	Phosphorylated Protein(s)
S6_pS235_S236	CST	2211	Validated	RPS6	Phosphorylated Protein(s)
S6_pS240_S244	CST	2215	Validated	RPS6	Phosphorylated Protein(s)
S6	CST	2217	Under Evaluation	RPS6	Unknown Validation Status
Shc_pY317	CST	2431	Validated	SHC1	Phosphorylated Protein(s)
Src_pY416	CST	2101	Use with Caution	SRC	Phosphorylated Protein(s)
Src_pY527	CST	2105	Validated	SRC	Phosphorylated Protein(s)
STAT3_pY705	CST	9131	Validated	STAT3	Phosphorylated Protein(s)
YAP_pS127	CST	4911	Under Evaluation	YAP1	Phosphorylated Protein(s)
YB-1_pS102	CST	2900	Validated	YBX1	Phosphorylated Protein(s)
4E-BP1_pT70	CST	9455	Use with Caution	EIF4EBP1	Phosphorylated Protein(s)
A-Raf_pS299	CST	4431	Use with Caution	ARAF	Phosphorylated Protein(s)
Bad_pS112	CST	9291	Validated	BAD	Phosphorylated Protein(s)
Bap1 c-4	Alomine	APC-125	Under Evaluation	BAP1	Unknown Validation Status
FOXO3a_pS318_S321	CST	9465	Use with Caution	FOXO3	Phosphorylated Protein(s)
GSK3_pS9	CST	9336	Validated	GSK3A GSK3B	Phosphorylated Protein(s)
NDRG1_pT346-	CST	3217	Validated	NDRG1	Phosphorylated Protein(s)
p27_pT198	Abcam	ab64949	Validated	CDKN1B	Phosphorylated Protein(s)
PEA15_pS116	Invitrogen	44-836G	Validated	PEA15	Phosphorylated Protein(s)
PI3K-p85	Upstate (Millipore)	06-195	Validated	PIK3R1/2	Targets multiple proteins
PKC-pan_BetaII_pS660	CST	9371	Validated	PKC	Phosphorylated Protein(s)
PRDX1	Sigma/Atlas	HPA007730	Under Evaluation	PRDX1	Unknown Validation Status
Rab11	CST	3539	Under Evaluation	RAB11A RAB11B	Targets multiple proteins
Rictor_pT1135	CST	3806	Validated	RICTOR	Phosphorylated Protein(s)
Tuberin_pT1462	CST	3617	Validated	TSC2	Phosphorylated Protein(s)
TIGAR	Epitomics	S1711	Under Evaluation	TIGAR	Unknown Validation Status
Acetyl-a-Tubulin (Lys40)	CST	5335	Under Evaluation		Unknown target protein
p62 LCK ligand	BD Transduction Lab	610833	Under Evaluation	SQSTM1	Unknown Validation Status
ETS-1	BethYl	A303-501A	Validated		Unknown target protein
ARHI	Dr. Robert C Bast Jr.	Customer made	Under Evaluation	DIRAS3	Unknown Validation Status
Annexin 1	BD Transduction	610066	Under Evaluation	ANXA1	Unknown Validation Status
PREX1	Abcam	ab102739	Under Evaluation	REX1	Unknown Validation Status
